# Supplementary material for: Antibiotic Prescribing Trends in Belgian Out-of-Hours Primary Care during the COVID-19 Pandemic: Observational Study Using Routinely Collected Health Data
Source: Antibiotics (Basel). 2021 Dec 4;10(12):1488. doi: 10.3390/antibiotics10121488 (PMC8698421; doi:10.3390/antibiotics10121488)
Supplement: Supplementary file 1 [file antibiotics-10-01488-s001.zip]

Archive with 1 entries (1 files):
- antibiotics-1463119-SI.pdf
